# Supplementary material for: How does it affect service delivery under the National Health Insurance Scheme in Ghana? Health providers and insurance managers perspective on submission and reimbursement of claims
Source: PLoS One. 2021 Mar 2;16(3):e0247397. doi: 10.1371/journal.pone.0247397 (PMC7924798; doi:10.1371/journal.pone.0247397)
Supplement: S2 File — (ZIP) [file pone.0247397.s002.zip]

Archive with 14 entries (12 files):
- S1 File. Study aata/Health providers and Managers/
- S1 File. Study aata/Health providers and Managers/Challenges.docx
- S1 File. Study aata/Health providers and Managers/Delay affect service delivery.docx
- S1 File. Study aata/Health providers and Managers/Experiences on submission and reimbursement of claims.docx
- S1 File. Study aata/Health providers and Managers/Guidelines for submission claims.docx
- S1 File. Study aata/Health providers and Managers/How often reimbusrement received.docx
- S1 File. Study aata/Health providers and Managers/Last time facility receive reimbursement.docx
- S1 File. Study aata/Health providers and Managers/Suggestions ways to improve reimbursement.docx
- S1 File. Study aata/NHIS Managers and claims officers/
- S1 File. Study aata/NHIS Managers and claims officers/Challenges.docx
- S1 File. Study aata/NHIS Managers and claims officers/Guidelines.docx
- S1 File. Study aata/NHIS Managers and claims officers/How often claims received.docx
- S1 File. Study aata/NHIS Managers and claims officers/Reasons for delay reimbursement of claims.docx
- S1 File. Study aata/NHIS Managers and claims officers/Suggested ways to improve NHIS and reimbursment of claims.docx
